# Supplementary material for: Enhancement of the Anticancer Ability of Natural Killer Cells through Allogeneic Mitochondrial Transfer
Source: Cancers (Basel). 2023 Jun 17;15(12):3225. doi: 10.3390/cancers15123225 (PMC10296914; doi:10.3390/cancers15123225)
Supplement: Supplementary file 1 [file cancers-15-03225-s001.zip]

Archive with 1 entries (1 files):
- cancers-2298934-supplementary.pdf
